# Supplementary material for: A third vaccination with a single T cell epitope confers protection in a murine model of SARS-CoV-2 infection
Source: Nat Commun. 2022 Jul 8;13:3966. doi: 10.1038/s41467-022-31721-6 (PMC9267705; doi:10.1038/s41467-022-31721-6)
Supplement: Supplementary file 4 — Source Data [file 41467_2022_31721_MOESM4_ESM.xlsx]

## Sheet: 1A
anti S1/S2ECD IgG Endpoint dilution
Days	-					CpG					IFA					CpG+IFA
0	1	1	1	1	1	1	1	1			1	1	1	1	1	1	1	1
14	1	1	1	1	1	1	1	1			69	1	1	1	1	1	24831	4216
27	1	1	181	1	1	42	88	197			26915	60255	1	30	26915	70794	55590	327340
35	103	1	181	1	54	1	154	5821			83176	97723	6309	346	530884	794328	575439	124451

## Sheet: 1C
%PADRE-specific CD4+ T cell response
Naïve	-	CpG	IFA	CpG+IFA
0.23	0	0.17	0.2	0.33
0.13	0.06	0.24	0.09	0.26
0	0.09	0.26	0.17	0.36
0	0.06		0.09	0.21
0.07	0.07		0.16	0.28
0				0.3
0.06				0.56
0.04				0.33
0.04				0.37
0.01				0.26
0.04				0.24
				0.26
				0.52

## Sheet: 1D
anti S1/S2ECD IgG Endpoint dilution
E	E+P	E-P	P-E
668	84139	94406	56234
1	44668	89125	33496
2113	1059	118850	125892
2660	7943	84139
26	421	158489

## Sheet: 1E
anti S1/S2ECD IgG Endpoint dilution
Days after vaccination	Unvaccinated									B cell SLP - 1 epitope										B cell SLP - 5 epitopes
12	1	1	935	1	266	251	1	1	290	1	1	1	1	1	1	1	1	358	687	1	1	1	1	1	1	1	1	1	10000
27	447	237	218	1	398	1	1	1	1	66834	36517	102920	3254	17278	8912	43401	2928	8413	45972	2900	2928	19952	49166	27384	20144	5463	155477	13856	16311
54	4217	841	944	126	772	100	1	1	173	319276	2033917	142615	125893	184785	141254	133352	142615	421696	137246	177827	169499	207332	779232	205352	190181	230409	825404	298538	183020

## Sheet: 1F
% of original bodyweight
Unvaccinated
Days after challenge	1	2	3	4	5	6	7	8	9
0	100	100	100	100	100	100	100	100	100
1	99.7949	98.8794	99.7763	99.6629	100.768	102.386	104.736	101.644	98.6085
2	99.0566	98.7001	97.6286	99.0729	99.3762	101.591	101.088	103.522	97.7118
3	92.0837	98.4312	99.6421	100.169	91.9866	102.34	101.504	100.537	91.3729
4	84.1673	95.0246	98.434	101.138	83.3013	101.076	95.264	91.4794	85.3432
5	78.7531	88.1219	100.224	98.5251	77.4952	99.532	88.48	87.9906	83.3333
6		80.8606	94.4519	86.3885		90.4539	81.28	80.6105	76.6234
7		76.7817	90.783	82.0902		85.3533	77.312	75.478
8			89.6197	80.6995		81.4694
9			88.1432
10			88.5906
11			89.4855
12			92.2148
13			94.7651
14			95.7494
B cell SLP - 1 epitope
Days after challenge	1	2	3	4	5	6	7	8	9	10
0	100	100	100	100	100	100	100	100	100	100
1	103.138	98.5301	100.212	98.6412	100.393	96.8296	98.8091	99.4933	100.402	98.928
2	103.661	100.827	95.6816	98.8535	100.829	99.3835	98.9701	98.0626	100.031	99.5406
3	92.5345	92.1452	87.5953	91.2102	91.4884	100.22	89.5719	90.9687	99.289	96.2634
4	85.8773	85.7143	80.7367	85.9448	85.5522	101.277	83.4889	86.1997	98.2999	88.3002
5	81.7879	81.9476	75.6986	82.1231	77.2588	99.2955	79.4979	83.07	100	84.2267
6	77.9838	77.3542		76.5181		95.2444		78.3905	95.425	78.928
7						92.9547			90.1082
8						91.0172			84.2658
9						92.162			77.7743
10						93.6151
11						93.7913
12						95.7728
13						97.8424
14						96.6535
B cell SLP - 5 epitopes
Days after challenge	1	2	3	4	5	6	7	8	9	10
0	100	100	100	100	100	100	100	100	100	100
1	99.2091	102.48	100.271	98.7216	97.592	100.793	100.4	100.76	99.2839	98.7439
2	99.1652	99.0257	99.7741	99.4792	96.6833	100.513	97.8333	99.8416	98.9583	100.384
3	91.0808	90.8326	87.7994	101.468	92.3217	92.5338	94.1667	99.9049	98.6654	99.3719
4	83.6555	85.4739	81.3375	95.1705	82.9623	84.5544	90.8333	100.856	97.9167	88.1368
5	82.7329	81.3109	77.9485	88.5417	78.6006	80.4946	85.1667	100.444	97.0052	85.6595
6	76.6257	75.1107		84.8011		74.4284	79	92.839	92.4479	82.4145
7				91.2879				88.0228	90.6576	77.1807
8				94.5076				79.2776	94.8893
9				99.2424					95.8333
10				101.042					98.1445
11				99.9053					98.4701
12				97.3485					97.2982
13				101.089					97.7539
14				99.5265					97.3307

## Sheet: 1G
Survival
Days after challenge	Unvaccinated	B cell SLP - 1 epitope	B cell SLP - 5 epitopes
5	1
5	1
6	1
7	1
7	1
7	1
9	1
9	1
14	0
5		1
5		1
5		1
6		1
6		1
6		1
6		1
6		1
9		1
14		0
5			1
5			1
6			1
6			1
6			1
6			1
7			1
8			1
14			0
14			0

## Sheet: 1H
Virus neutralization
Serum dilution	Unvaccinated		B cell SLP - 1 epitope		B cell SLP - 5 epitopes
16	7.02087	8.34915	6.39535	8.34915	11.8217	17.2481	18.6046	2.32558	10.4651
32	-6.26186	11.0057	6.39535	0.379507	13.1783	17.2481	-0.3876	2.32558	11.8217
64	-6.26186	12.334	13.1783	9.67742	6.39535	10.4651	2.32558	10.4651	2.32558
128	8.34915	14.9905	6.39535	4.36433	3.68217	10.4651	11.8217	6.39535	3.68217
256	7.02087	-0.94877	3.68217	11.0057	6.39535	0.968992	11.8217	-7.17054	0.968992
512	4.36433	5.6926	10.4651	1.70778	11.8217	-5.81395	3.68217	3.68217	13.1783
1024	-4.93359	11.0057	9.10853	1.70778	14.5349	0.968992	-3.10078	0.968992	5.03876
2048	5.6926	8.34915	9.10853	9.67742	7.75194	15.8915	13.1783	0.968992	10.4651

## Sheet: 1I
anti S1/S2ECD IgG Endpoint dilution
Days after vaccination	Unvaccinated			Spike DNA
20	1	29	1	1	944	177	530	28	1
41	1	1	1	89125	39810	50118	56234	141253	32235
70	75	1	1	1000000	141253	473151	79432	334965	158489

## Sheet: 1J
% original bodyweight
Unvaccinated
Days after challenge	1	2	3	4	5	6	7	8	9	10
0	100	100	100	100	100	100	100	100	100	100
1	99.531	99.32	99.552	100.83	99.146	100.18	105.9	100.84	99.923	100.34
2	96.223	97.67	97.791	95.86	96.825	98.135	103.81	99.412	96.669	98.298
3	97.218	97.961	97.247	94.914	96.005	94.369	101.39	97.69	94.384	97.66
4	92.796	91.521	90.141	87.611	95.732	87.159	98.402	91.096	98.025	89.447
5	86.911	87.508	85.371	80.899	89.006	83.716	90.537	86.434	96.747	85.149
6	79.795	82.88	80.506	78.001	84.09	79.806	85.621	82.654	95.895	80.979
7		77.638	76.376		79.72		81.606	78.958	94.345	76.17
8							76.403		96.476
9									95.74
10									94.965
11									94.6553
12									93.1449
13									92.0991
14									93.3772
Spike DNA
Days after challenge	1	2	3	4	5	6	7	8	9	10
0	100	100	100	100	100	100	100	100	100	100
1	98.42	98.406	98.774	100.26	99.567	99.081	101.67	100.96	101.47	101.53
2	100.33	99.219	96.798	99.041	98.311	98.97	101.55	100.2	100.38	102.08
3	98.39	96.779	97.241	99.233	98.528	99.264	102.5	97.595	99.158	101.57
4	99.374	98.992	100.14	100.51	100.17	98.308	103.57	97.916	98.736	100.72
5	98.569	99.382	97.207	99.393	101.43	98.124	101.59	99.439	95.24	100.85
6	98.39	100.78	97.99	101.57	101.13	98.897	103.41	102.24	94.987	101.83
7	96.869	99.837	98.944	100.86	101.17	94.52	105.87	99.319	95.83	102.59
8	97.346	99.87	97.582	99.872	100.35	91.026	105.11	100.16	96.967	102.97
9	95.021	97.885	96.866	99.073	97.618	91.394	102.62	98.236	95.914	99.405
10	95.856	98.731	96.287	97.252	97.358	92.755	103.93	100.36	95.029	99.405
11	94.5736	98.0807	96.2875	100.032	97.7479	92.8282	103.331	96.5531	95.1559	101.997
12	94.8718	99.0891	97.173	100.511	95.2793	90.6583	104.084	99.0782	96.4617	103.653
13	95.8259	100.976	98.4332	101.119	94.9329	91.1364	101.546	98.8778	96.2089	102.039
14	94.1562	99.5771	98.3651	99.6804	96.0589	93.4167	101.546	98.5972	96.3774	98.8105

## Sheet: 1K
Survival
Days after challenge	Control	Spike DNA
6	1
6	1
6	1
7	1
7	1
7	1
7	1
7	1
8	1
14	0
14		0
14		0
14		0
14		0
14		0
14		0
14		0
14		0
14		0
14		0

[truncated: 29 more sheets: 1L, 1M, 1N, 2C, 2D, 2E, 2F, 3A, 3B, 3D, 3F, 4C, 5A, 5B, 5D, 5E, 5F, S1A, S1B, S1C …]
